# Supplementary material for: Novel Candidate Genes Associated with Hippocampal Oscillations
Source: PLoS One. 2011 Oct 31;6(10):e26586. doi: 10.1371/journal.pone.0026586 (PMC3204991; doi:10.1371/journal.pone.0026586)
Supplement: Table S6 — List of genes in a QTL for the trait Amplitude 1–45 Hz (ACSF), located at Chr4 53.915–65.605 Mb. (XLS) [file pone.0026586.s025.xls]

## Sheet: Sheet1
GeneNetwork Interval Analyst Table
view region : Chr 4 53.915000 - 65.605000 Mb
Index	Gene	Description	Chr	Start
1	EG666920	predicted gene, EG666920	4	54.9574
2	Zfp462	zinc finger protein 462	4	54.9608
3	9430095M17Rik	RIKEN cDNA 9430095M17 gene	4	55.0338
4	0910001E24Rik	RIKEN cDNA 0910001E24 gene	4	55.3044
5	Rad23b	RAD23b homolog (S. cerevisiae)	4	55.3629
6	Klf4	Kruppel-like factor 4 (gut)	4	55.54
7	2310081O03Rik	RIKEN cDNA 2310081O03 gene	4	56.2335
8	Actl7b	actin-like 7b	4	56.7529
9	Actl7a	actin-like 7a	4	56.7563
10	Ikbkap	inhibitor of kappa light polypeptide enhancer in B-cells, kinase complex-associated protein	4	56.7626
11	BC026590	cDNA sequence BC026590	4	56.8152
12	Ctnnal1	catenin (cadherin associated protein), alpha-like 1	4	56.8238
13	D730040F13Rik	RIKEN cDNA D730040F13 gene	4	56.8889
14	9630041G16Rik	RIKEN cDNA 9630041G16 gene	4	57.0515
15	6430704M03Rik	RIKEN cDNA 6430704M03 gene	4	57.0622
16	Epb4.1l4b	erythrocyte protein band 4.1-like 4b	4	57.1561
17	Ptpn3	protein tyrosine phosphatase, non-receptor type 3	4	57.2037
18	1700042G15Rik	RIKEN cDNA 1700042G15 gene	4	57.3729
19	Palm2	paralemmin 2	4	57.5812
20	2700063P09Rik	RIKEN cDNA 2700063P09 gene	4	57.6244
21	Palm2-akap2	Palm2-Akap2 protein	4	57.7227
22	4930544N03Rik	RIKEN cDNA 4930544N03 gene	4	57.7406
23	Akap2	A kinase (PRKA) anchor protein 2	4	57.867
24	D630039A03Rik	RIKEN cDNA D630039A03 gene	4	57.9213
25	Txn1	thioredoxin 1	4	57.9562
26	Txndc8	thioredoxin domain containing 8	4	57.9969
27	Svep1	sushi, von Willebrand factor type A, EGF and pentraxin domain containing 1	4	58.0557
28	Musk	muscle, skeletal, receptor tyrosine kinase	4	58.2988
29	Edg2	endothelial differentiation, lysophosphatidic acid G-protein-coupled receptor, 2	4	58.4479
30	LOC433711	hypothetical gene supported by AK078800	4	58.6613
31	Olfr267	olfactory receptor 267	4	58.7976
32	AI314180	expressed sequence AI314180	4	58.8129
33	Zkscan16	zinc finger with KRAB and SCAN domains 16	4	58.9565
34	Ltb4dh	leukotriene B4 12-hydroxydehydrogenase	4	58.9785
35	4930432F03Rik	RIKEN cDNA 4930432F03 gene	4	59.0152
36	2010203O07Rik	RIKEN cDNA 2010203O07 gene	4	59.0164
37	Gng10	guanine nucleotide binding protein (G protein), gamma 10	4	59.048
38	Gm426	gene model 426, (NCBI)	4	59.1379
39	Ugcg	UDP-glucose ceramide glucosyltransferase	4	59.2024
40	A530080P10	hypothetical protein A530080P10	4	59.3448
41	Rod1	ROD1 regulator of differentiation 1 (S. pombe)	4	59.4879
42	1700018M17Rik	RIKEN cDNA 1700018M17 gene	4	59.5619
43	Hsdl2	hydroxysteroid dehydrogenase like 2	4	59.5945
44	E130308A19Rik	RIKEN cDNA E130308A19 gene	4	59.6391
45	2700054B07Rik	RIKEN cDNA 2700054B07 gene	4	59.782
46	1110054O05Rik	RIKEN cDNA 1110054O05 gene	4	59.7825
47	Snx30	sorting nexin family member 30	4	59.8185
48	Slc46a2	solute carrier family 46, member 2	4	59.9188
49	Mup4	major urinary protein 4	4	59.9697
50	CU075549.1	novel member of the major urinary protein (Mup) gene family	4	60.0164
51	Mup1	major urinary protein 1	4	60.3127
52	Mup2	major urinary protein 2	4	60.5911
53	2610016E04Rik	RIKEN cDNA 2610016E04 gene	4	60.5921
54	LOC384021	similar to novel member of the major urinary protein (Mup) gene family	4	61.0657
55	Mup5	major urinary protein 5	4	61.4924
56	Mup3	major urinary protein 3	4	61.7445
57	Zfp37	zinc finger protein 37	4	61.8506
58	Slc31a2	solute carrier family 31, member 2	4	61.9475
59	Fkbp15	FK506 binding protein 15	4	61.9614
60	Slc31a1	solute carrier family 31, member 1	4	62.0217
61	Cdc26	cell division cycle 26	4	62.0556
62	Prpf4	PRP4 pre-mRNA processing factor 4 homolog (yeast)	4	62.0698
63	Rnf183	ring finger protein 183	4	62.0886
64	Wdr31	WD repeat domain 31	4	62.1148
65	Bspry	B-box and SPRY domain containing	4	62.1411
66	Hdhd3	haloacid dehalogenase-like hydrolase domain containing 3	4	62.1601
67	Alad	aminolevulinate, delta-, dehydratase	4	62.1702
68	Pole3	polymerase (DNA directed), epsilon 3 (p17 subunit)	4	62.1848
69	4933430I17Rik	RIKEN cDNA 4933430I17 gene	4	62.1864
70	Rgs3	regulator of G-protein signaling 3	4	62.2209
71	Ambp	alpha 1 microglobulin/bikunin	4	62.8043
72	Kif12	kinesin family member 12	4	62.8267
73	Col27a1	collagen, type XXVII, alpha 1	4	62.8764
74	Orm1	orosomucoid 1	4	63.0056
75	Orm3	orosomucoid 3	4	63.0172
76	Orm2	orosomucoid 2	4	63.0235
77	Akna	AT-hook transcription factor	4	63.0282
78	4933437N03Rik	RIKEN cDNA 4933437N03 gene	4	63.0465
79	Whrn	whirlin	4	63.0759
80	Atp6v1g1	ATPase, H+ transporting, lysosomal V1 subunit G1	4	63.2059
81	6330416G13Rik	RIKEN cDNA 6330416G13 gene	4	63.2214
82	1700018C11Rik	RIKEN cDNA 1700018C11 gene	4	63.2681
83	Tnfsf15	tumor necrosis factor (ligand) superfamily, member 15	4	63.3856
84	Tnfsf8	tumor necrosis factor (ligand) superfamily, member 8	4	63.4939
85	Tnc	tenascin C	4	63.6208
86	8030463A06Rik	RIKEN cDNA 8030463A06 gene	4	63.6409
87	8030451A03Rik	RIKEN cDNA 8030451A03 gene	4	63.6437
88	LOC402769	hypothetical LOC402769	4	63.6897
89	Pappa	pregnancy-associated plasma protein A	4	64.7852
90	Astn2	astrotactin 2	4	65.0418
91	Trim32	tripartite motif protein 32	4	65.2661
92	3632413A11Rik	RIKEN cDNA 3632413A11 gene	4	65.2842
