# Supplementary material for: Novel Candidate Genes Associated with Hippocampal Oscillations
Source: PLoS One. 2011 Oct 31;6(10):e26586. doi: 10.1371/journal.pone.0026586 (PMC3204991; doi:10.1371/journal.pone.0026586)
Supplement: Table S7 — List of genes in a QTL for the trait Amplitude 1–45 Hz (ACSF), located at Chr5 16.516–22.717 Mb. (XLS) [file pone.0026586.s026.xls]

## Sheet: Sheet1
GeneNetwork Interval Analyst Table
view region : Chr 5 16.516000 - 22.717000 Mb
Index	Gene	Description	Chr	Start
1	Speer4f	spermatogenesis associated glutamate (E)-rich protein 4f	5	16.9819
2	Sema3c	sema domain, immunoglobulin domain (Ig), short basic domain, secreted, (semaphorin) 3C	5	17.0806
3	Cd36	CD36 antigen	5	17.2875
4	Gnat3	guanine nucleotide binding protein, alpha transducing 3	5	17.4684
5	Gnai1	guanine nucleotide binding protein (G protein), alpha inhibiting 1	5	17.771
6	4921504A21Rik	RIKEN cDNA 4921504A21 gene	5	18.7091
7	Magi2	membrane associated guanylate kinase, WW and PDZ domain containing 2	5	19.4137
8	1110060G06Rik	RIKEN cDNA 1110060G06 gene	5	20.2342
9	Phtf2	putative homeodomain transcription factor 2	5	20.2645
10	Tmem60	transmembrane protein 60	5	20.3883
11	Rsbn1l	round spermatid basic protein 1-like	5	20.3988
12	A630072M18Rik	RIKEN cDNA A630072M18 gene	5	20.4648
13	Ptpn12	protein tyrosine phosphatase, non-receptor type 12	5	20.4925
14	A530088I07Rik	RIKEN cDNA A530088I07 gene	5	20.6921
15	4930528G09Rik	RIKEN cDNA 4930528G09 gene	5	20.8237
16	Fgl2	fibrinogen-like protein 2	5	20.8785
17	AI847670	expressed sequence AI847670	5	20.9307
18	Fbxl13	F-box and leucine-rich repeat protein 13	5	20.9897
19	Lrrc17	leucine rich repeat containing 17	5	21.0493
20	Armc10	armadillo repeat containing 10	5	21.1518
21	Napepld	N-acyl phosphatidylethanolamine phospholipase D	5	21.1687
22	9530071P10Rik	RIKEN cDNA 9530071P10 gene	5	21.2021
23	Pmpcb	peptidase (mitochondrial processing) beta	5	21.243
24	Dnajc2	DnaJ (Hsp40) homolog, subfamily C, member 2	5	21.2631
25	Psmc2	proteasome (prosome, macropain) 26S subunit, ATPase 2	5	21.2911
26	Slc26a5	solute carrier family 26, member 5	5	21.3165
27	Reln	reelin	5	21.3903
28	Orc5l	origin recognition complex, subunit 5-like (S. cerevisiae)	5	21.9923
29	1700030G06Rik	RIKEN cDNA 1700030G06 gene	5	22.0562
30	6030443J06Rik	RIKEN cDNA 6030443J06 gene	5	22.0563
31	A930003O13Rik	RIKEN cDNA A930003O13 gene	5	22.2447
32	Lhfpl3	lipoma HMGIC fusion partner-like 3	5	22.252
33	A930037G07Rik	RIKEN cDNA A930037G07 gene	5	22.2872
