# Supplementary material for: Novel Candidate Genes Associated with Hippocampal Oscillations
Source: PLoS One. 2011 Oct 31;6(10):e26586. doi: 10.1371/journal.pone.0026586 (PMC3204991; doi:10.1371/journal.pone.0026586)
Supplement: Table S8 — List of genes in a QTL for the trait Correlation (ACSF), located at Chr4 38.926–44.246 Mb. (XLS) [file pone.0026586.s027.xls]

## Sheet: Sheet1
GeneNetwork Interval Analyst Table
view region : Chr 4 38.926000 - 44.246000 Mb
Index	Gene	Description	Chr	Start
1	1700009N14Rik	RIKEN cDNA 1700009N14 gene	4	39.3973
2	Aco1	aconitase 1	4	40.0903
3	Ddx58	DEAD (Asp-Glu-Ala-Asp) box polypeptide 58	4	40.1508
4	Topors	topoisomerase I binding, arginine/serine-rich	4	40.2066
5	Ndufb6	NADH dehydrogenase (ubiquinone) 1 beta subcomplex, 6	4	40.2177
6	4930509K18Rik	RIKEN cDNA 4930509K18 gene	4	40.2603
7	A930001M12Rik	RIKEN cDNA A930001M12 gene	4	40.4192
8	4933428C19Rik	RIKEN cDNA 4933428C19 gene	4	40.4299
9	2010003O02Rik	RIKEN cDNA 2010003O02 gene	4	40.4588
10	Aptx	aprataxin	4	40.6291
11	LOC622208	hypothetical LOC622208	4	40.6671
12	Dnaja1	DnaJ (Hsp40) homolog, subfamily A, member 1	4	40.6696
13	Smu1	smu-1 suppressor of mec-8 and unc-52 homolog (C. elegans)	4	40.6827
14	B4galt1	UDP-Gal:betaGlcNAc beta 1,4- galactosyltransferase, polypeptide 1	4	40.7516
15	Spink4	serine peptidase inhibitor, Kazal type 4	4	40.8671
16	Bag1	Bcl2-associated athanogene 1	4	40.8834
17	Chmp5	chromatin modifying protein 5	4	40.8956
18	Nfx1	nuclear transcription factor, X-box binding 1	4	40.918
19	Aqp7	aquaporin 7	4	40.9801
20	Aqp3	aquaporin 3	4	41.0398
21	Nol6	nucleolar protein family 6 (RNA-associated)	4	41.0615
22	Ube2r2	ubiquitin-conjugating enzyme E2R 2	4	41.0831
23	2310029O18Rik	RIKEN cDNA 2310029O18 gene	4	41.1245
24	Ubap2	ubiquitin-associated protein 2	4	41.1413
25	Wdr40a	WD repeat domain 40A	4	41.2383
26	Ubap1	ubiquitin-associated protein 1	4	41.296
27	Kif24	kinesin family member 24	4	41.3378
28	Nudt2	nudix (nucleoside diphosphate linked moiety X)-type motif 2	4	41.4122
29	AI464131	expressed sequence AI464131	4	41.4426
30	1110017D15Rik	RIKEN cDNA 1110017D15 gene	4	41.452
31	1700066J24Rik	RIKEN cDNA 1700066J24 gene	4	41.4645
32	2310028H24Rik	RIKEN cDNA 2310028H24 gene	4	41.466
33	Dnaic1	dynein, axonemal, intermediate chain 1	4	41.5168
34	1110065P19Rik	RIKEN cDNA 1110065P19 gene	4	41.5853
35	Cntfr	ciliary neurotrophic factor receptor	4	41.6045
36	2810432D09Rik	RIKEN cDNA 2810432D09 gene	4	41.6591
37	Dctn3	dynactin 3	4	41.6618
38	Arid3c	AT rich interactive domain 3C (BRIGHT-like)	4	41.6709
39	Oprs1	opioid receptor, sigma 1	4	41.6854
40	Galt	galactose-1-phosphate uridyl transferase	4	41.7021
41	Il11ra1	interleukin 11 receptor, alpha chain 1	4	41.7092
42	Ccl27	chemokine (C-C motif) ligand 27	4	41.7163
43	1700008B15Rik	RIKEN cDNA 1700008B15 gene	4	41.7201
44	LOC545608	hypothetical LOC545608	4	41.7201
45	4930466F19Rik	RIKEN cDNA 4930466F19 gene	4	41.7513
46	EG545605	predicted gene, EG545605	4	41.7591
47	2310040A07Rik	RIKEN cDNA 2310040A07 gene	4	41.8269
48	4933409K07Rik	RIKEN cDNA 4933409K07 gene	4	41.902
49	Ccl21c	chemokine (C-C motif) ligand 21c (leucine)	4	41.9855
50	RP23-388P16.3	interleukin 11 receptor, alpha chain 2-like	4	42.0296
51	Il11ra2	interleukin 11 receptor, alpha chain 2	4	42.0296
52	1700045I11Rik	RIKEN cDNA 1700045I11 gene	4	42.0416
53	Ccl19	chemokine (C-C motif) ligand 19	4	42.2485
54	RP23-304I1.2	hypothetical LOC545611	4	42.536
55	LOC100038993	similar to interleukin 11 receptor, alpha chain 2	4	42.6688
56	4930578G10Rik	RIKEN cDNA 4930578G10 gene	4	42.7491
57	Ccl21a	chemokine (C-C motif) ligand 21a	4	42.7864
58	Ccl21b	chemokine (C-C motif) ligand 21b	4	42.7864
59	B230220N19Rik	RIKEN cDNA B230220N19 gene	4	42.8429
60	BC049635	cDNA sequence BC049635	4	42.8809
61	N28178	expressed sequence N28178	4	42.9301
62	Dnajb5	DnaJ (Hsp40) homolog, subfamily B, member 5	4	42.966
63	1700022I11Rik	RIKEN cDNA 1700022I11 gene	4	42.9828
64	Vcp	valosin containing protein	4	42.9928
65	Fancg	Fanconi anemia, complementation group G	4	43.0158
66	Pigo	phosphatidylinositol glycan anchor biosynthesis, class O	4	43.0305
67	Stoml2	stomatin (Epb7.2)-like 2	4	43.0406
68	B230312A22Rik	RIKEN cDNA B230312A22 gene	4	43.0454
69	Unc13b	unc-13 homolog B (C. elegans)	4	43.0719
70	4930417M19Rik	RIKEN cDNA 4930417M19 gene	4	43.28
71	Rusc2	RUN and SH3 domain containing 2	4	43.3949
72	4833436C18Rik	RIKEN cDNA 4833436C18 gene	4	43.4399
73	Tesk1	testis specific protein kinase 1	4	43.4551
74	Cd72	CD72 antigen	4	43.4606
75	Sit1	suppression inducing transmembrane adaptor 1	4	43.495
76	RP23-195K8.6	hypothetical protein LOC622404	4	43.5063
77	E130306D19Rik	RIKEN cDNA E130306D19 gene	4	43.509
78	Car9	carbonic anhydrase 9	4	43.5199
79	Tpm2	tropomyosin 2, beta	4	43.5276
80	Tln1	talin 1	4	43.5444
81	Creb3	cAMP responsive element binding protein 3	4	43.5755
82	Gba2	glucosidase beta 2	4	43.5798
83	Rgp1	RGP1 retrograde golgi transport homolog (S. cerevisiae)	4	43.5916
84	RP23-191F22.4	hypothetical protein LOC100039672	4	43.5961
85	Npr2	natriuretic peptide receptor 2	4	43.6448
86	Spag8	sperm associated antigen 8	4	43.6646
87	Hint2	histidine triad nucleotide binding protein 2	4	43.6671
88	4930412F15Rik	RIKEN cDNA 4930412F15 gene	4	43.6725
89	4930500O05Rik	RIKEN cDNA 4930500O05 gene	4	43.6818
90	Olfr70	olfactory receptor 70	4	43.7079
91	Olfr71	olfactory receptor 71	4	43.7185
92	3830408D24Rik	RIKEN cDNA 3830408D24 gene	4	43.7401
93	5430416O09Rik	RIKEN cDNA 5430416O09 gene	4	43.7429
94	2900073C16Rik	RIKEN cDNA 2900073C16 gene	4	43.7609
95	A630077J23Rik	RIKEN cDNA A630077J23 gene	4	43.7647
96	Olfr159	olfactory receptor 159	4	43.7829
97	Olfr29-ps1	olfactory receptor 29, pseudogene 1	4	43.7943
98	Olfr156	olfactory receptor 156	4	43.8332
99	Olfr157	olfactory receptor 157	4	43.8476
100	Olfr155	olfactory receptor 155	4	43.8672
101	Reck	reversion-inducing-cysteine-rich protein with kazal motifs	4	43.8884
102	Glipr2	GLI pathogenesis-related 2	4	43.9706
103	Ccin	calicin	4	43.9964
104	Clta	clathrin, light polypeptide (Lca)	4	44.0255
105	Gne	glucosamine	4	44.0469
106	Rnf38	ring finger protein 38	4	44.1391
