# Supplementary material for: Novel Candidate Genes Associated with Hippocampal Oscillations
Source: PLoS One. 2011 Oct 31;6(10):e26586. doi: 10.1371/journal.pone.0026586 (PMC3204991; doi:10.1371/journal.pone.0026586)
Supplement: Table S9 — List of genes in a QTL for the trait Correlation (ACSF), located at Chr4 58.377–62.347 Mb. (XLS) [file pone.0026586.s028.xls]

## Sheet: Sheet1
GeneNetwork Interval Analyst Table
view region : Chr 4 58.377000 - 62.347000 Mb
Index	Gene	Description	Chr	Start
1	Musk	muscle, skeletal, receptor tyrosine kinase	4	58.2988
2	Edg2	endothelial differentiation, lysophosphatidic acid G-protein-coupled receptor, 2	4	58.4479
3	LOC433711	hypothetical gene supported by AK078800	4	58.6613
4	Olfr267	olfactory receptor 267	4	58.7976
5	AI314180	expressed sequence AI314180	4	58.8129
6	Zkscan16	zinc finger with KRAB and SCAN domains 16	4	58.9565
7	Ltb4dh	leukotriene B4 12-hydroxydehydrogenase	4	58.9785
8	4930432F03Rik	RIKEN cDNA 4930432F03 gene	4	59.0152
9	2010203O07Rik	RIKEN cDNA 2010203O07 gene	4	59.0164
10	Gng10	guanine nucleotide binding protein (G protein), gamma 10	4	59.048
11	Gm426	gene model 426, (NCBI)	4	59.1379
12	Ugcg	UDP-glucose ceramide glucosyltransferase	4	59.2024
13	A530080P10	hypothetical protein A530080P10	4	59.3448
14	Rod1	ROD1 regulator of differentiation 1 (S. pombe)	4	59.4879
15	1700018M17Rik	RIKEN cDNA 1700018M17 gene	4	59.5619
16	Hsdl2	hydroxysteroid dehydrogenase like 2	4	59.5945
17	E130308A19Rik	RIKEN cDNA E130308A19 gene	4	59.6391
18	2700054B07Rik	RIKEN cDNA 2700054B07 gene	4	59.782
19	1110054O05Rik	RIKEN cDNA 1110054O05 gene	4	59.7825
20	Snx30	sorting nexin family member 30	4	59.8185
21	Slc46a2	solute carrier family 46, member 2	4	59.9188
22	Mup4	major urinary protein 4	4	59.9697
23	CU075549.1	novel member of the major urinary protein (Mup) gene family	4	60.0164
24	Mup1	major urinary protein 1	4	60.3127
25	Mup2	major urinary protein 2	4	60.5911
26	2610016E04Rik	RIKEN cDNA 2610016E04 gene	4	60.5921
27	LOC384021	similar to novel member of the major urinary protein (Mup) gene family	4	61.0657
28	Mup5	major urinary protein 5	4	61.4924
29	Mup3	major urinary protein 3	4	61.7445
30	Zfp37	zinc finger protein 37	4	61.8506
31	Slc31a2	solute carrier family 31, member 2	4	61.9475
32	Fkbp15	FK506 binding protein 15	4	61.9614
33	Slc31a1	solute carrier family 31, member 1	4	62.0217
34	Cdc26	cell division cycle 26	4	62.0556
35	Prpf4	PRP4 pre-mRNA processing factor 4 homolog (yeast)	4	62.0698
36	Rnf183	ring finger protein 183	4	62.0886
37	Wdr31	WD repeat domain 31	4	62.1148
38	Bspry	B-box and SPRY domain containing	4	62.1411
39	Hdhd3	haloacid dehalogenase-like hydrolase domain containing 3	4	62.1601
40	Alad	aminolevulinate, delta-, dehydratase	4	62.1702
41	Pole3	polymerase (DNA directed), epsilon 3 (p17 subunit)	4	62.1848
42	4933430I17Rik	RIKEN cDNA 4933430I17 gene	4	62.1864
43	Rgs3	regulator of G-protein signaling 3	4	62.2209
