# Supplementary material for: Novel Candidate Genes Associated with Hippocampal Oscillations
Source: PLoS One. 2011 Oct 31;6(10):e26586. doi: 10.1371/journal.pone.0026586 (PMC3204991; doi:10.1371/journal.pone.0026586)
Supplement: Table S10 — List of genes in a QTL for the trait Correlation (ACSF), located at Chr14 56.052–59.824 Mb. (XLS) [file pone.0026586.s029.xls]

## Sheet: Sheet1
GeneNetwork Interval Analyst Table
view region : Chr 14 56.052 - 59.824000 Mb
Index	Gene	Description	Chr	Start
277	Dhrs4	dehydrogenase/reductase (SDR family) member 4	14	56.0976
278	A630031M23Rik	Riken cDNA A630031M23 gene	14	56.1004
279	BC036313	cDNA sequence BC036313	14	56.1099
280	Cpne6	copine VI	14	56.1293
281	Nrl	neural retina leucine zipper gene	14	56.1378
282	Pck2	phosphoenolpyruvate carboxykinase 2 (mitochondrial)	14	56.1591
283	A730061H03Rik	RIKEN cDNA A730061H03 gene	14	56.1782
284	Wdr23	WD repeat domain 23	14	56.1789
285	1110028A07Rik	RIKEN cDNA 1110028A07 gene	14	56.1945
286	Psme1	proteasome (prosome, macropain) 28 subunit, alpha	14	56.1973
287	1500005A01Rik	RIKEN cDNA 1500005A01 gene	14	56.2004
288	Psme2	proteasome (prosome, macropain) 28 subunit, beta	14	56.2063
289	Rnf31	ring finger protein 31	14	56.2106
290	Irf9	interferon regulatory factor 9	14	56.2228
291	Rec8	REC8 homolog (yeast)	14	56.237
292	Ipo4	importin 4	14	56.2445
293	Tm9sf1	transmembrane 9 superfamily member 1	14	56.2548
294	Tssk4	testis-specific serine kinase 4	14	56.269
295	1810034K20Rik	RIKEN cDNA 1810034K20 gene	14	56.2767
296	Nedd8	neural precursor cell expressed, developmentally down-regulated gene 8	14	56.2811
297	Gmpr2	guanosine monophosphate reductase 2	14	56.2911
298	Tinf2	Terf1 (TRF1)-interacting nuclear factor 2	14	56.2979
299	Tgm1	transglutaminase 1, K polypeptide	14	56.3189
300	Rabggta	Rab geranylgeranyl transferase, a subunit	14	56.3347
301	Dhrs1	dehydrogenase/reductase (SDR family) member 1	14	56.3579
302	2610027L16Rik	RIKEN cDNA 2610027L16 gene	14	56.3645
303	Cideb	cell death-inducing DNA fragmentation factor, alpha subunit-like effector B	14	56.3729
304	Ltb4r2	leukotriene B4 receptor 2	14	56.3808
305	Ltb4r1	leukotriene B4 receptor 1	14	56.3848
306	Adcy4	adenylate cyclase 4	14	56.3879
307	Ripk3	receptor-interacting serine-threonine kinase 3	14	56.4038
308	Nfatc4	nuclear factor of activated T-cells, cytoplasmic, calcineurin-dependent 4	14	56.4438
309	Cbln3	cerebellin 3 precursor protein	14	56.4978
310	9130227C08Rik	RIKEN cDNA 9130227C08Rik gene	14	56.5038
311	2310014G06Rik	RIKEN cDNA 2310014G06 gene	14	56.5161
312	Cma1	chymase 1, mast cell	14	56.5603
313	Mcpt-ps1	mast cell protease, pseudogene 1	14	56.5686
314	Cma2	chymase 2, mast cell	14	56.5903
315	Mcpt1	mast cell protease 1	14	56.6368
316	Mcpt9	mast cell protease 9	14	56.6457
317	Mcpt2	mast cell protease 2	14	56.661
318	Mcpt4	mast cell protease 4	14	56.6786
319	Mcpt8	mast cell protease 8	14	56.701
320	Ctsg	cathepsin G	14	56.7187
321	Gzme	granzyme E	14	56.7365
322	Gzmd	granzyme D	14	56.7484
323	Gzmg	granzyme G	14	56.7754
324	Gzmn	granzyme N	14	56.7846
325	Gzmf	granzyme F	14	56.8241
326	Gzmc	granzyme C	14	56.8502
327	Gzmb	granzyme B	14	56.8777
328	Atp12a	ATPase, H+/K+ transporting, nongastric, alpha polypeptide	14	56.9839
329	Rnf17	ring finger protein 17	14	57.0215
330	Cenpj	centromere protein J	14	57.1456
331	Parp4	poly (ADP-ribose) polymerase family, member 4	14	57.1945
332	C030027K23Rik	RIKEN cDNA C030027K23 gene	14	57.2742
333	2700022O18Rik	RIKEN cDNA 2700022O18 gene	14	57.2859
334	Mphosph8	M-phase phosphoprotein 8	14	57.2871
335	Pspc1	paraspeckle protein 1	14	57.3413
336	C030013D06Rik	RIKEN cDNA C030013D06 gene	14	57.352
337	Zmym5	zinc finger, MYM-type 5	14	57.4094
338	Zmym2	zinc finger, MYM-type 2	14	57.5066
339	B020004C17Rik	RIKEN cDNA B020004C17 gene	14	57.634
340	Gja3	gap junction protein, alpha 3	14	57.6545
341	Gjb2	gap junction protein, beta 2	14	57.7174
342	Gjb6	gap junction protein, beta 6	14	57.7421
343	Cryl1	crystallin, lambda 1	14	57.8939
344	AU040096	expressed sequence AU040096	14	58.0361
345	Ift88	intraflagellar transport 88 homolog (Chlamydomonas)	14	58.043
346	2310043D23Rik	RIKEN cDNA 2310043D23 gene	14	58.1256
347	Il17d	interleukin 17D	14	58.1437
348	N6amt2	N-6 adenine-specific DNA methyltransferase 2 (putative)	14	58.1684
349	1700039M10Rik	RIKEN cDNA 1700039M10 gene	14	58.1904
350	Xpo4	exportin 4	14	58.2011
351	Lats2	large tumor suppressor 2	14	58.3085
352	Sap18	Sin3-associated polypeptide 18	14	58.4171
353	F630043A04Rik	RIKEN cDNA F630043A04 gene	14	58.4254
354	Mrp63	mitochondrial ribosomal protein 63	14	58.4451
355	Zdhhc20	zinc finger, DHHC domain containing 20	14	58.4515
356	Efha1	EF hand domain family A1	14	58.5351
357	3110083C13Rik	RIKEN cDNA 3110083C13 gene	14	58.6182
358	Fgf9	fibroblast growth factor 9	14	58.6915
359	Spata13	spermatogenesis associated 13	14	59.7184
360	1700129C05Rik	RIKEN cDNA 1700129C05 gene	14	59.7521
361	EG380907	predicted gene, EG380907	14	59.7773
362	Rcbtb1	regulator of chromosome condensation (RCC1) and BTB (POZ) domain containing protein 1	14	59.8201
