# Supplementary material for: Novel Candidate Genes Associated with Hippocampal Oscillations
Source: PLoS One. 2011 Oct 31;6(10):e26586. doi: 10.1371/journal.pone.0026586 (PMC3204991; doi:10.1371/journal.pone.0026586)
Supplement: Table S11 — List of genes in a QTL for the trait Amplitude 1–45 Hz (CCH), located at Chr1 156.053–160.478 Mb. (XLS) [file pone.0026586.s030.xls]

## Sheet: Sheet1
GeneNetwork Interval Analyst Table
view region : Chr 1 156.053000 - 160.478000 Mb
Index	Gene	Description	Chr	Start
1	4930452N14Rik	RIKEN cDNA 4930452N14 gene	1	156.089
2	4930532M18Rik	RIKEN cDNA 4930532M18 gene	1	156.103
3	Cacna1e	calcium channel, voltage-dependent, R type, alpha 1E subunit	1	156.24
4	LOC671336	hypothetical LOC671336	1	156.911
5	Ier5	immediate early response 5	1	156.943
6	Mr1	major histocompatibility complex, class I-related	1	156.975
7	Stx6	syntaxin 6	1	157.006
8	BC034090	cDNA sequence BC034090	1	157.06
9	Xpr1	xenotropic and polytropic retrovirus receptor 1	1	157.123
10	Cep350	centrosomal protein 350	1	157.35
11	EG433367	predicted gene, EG433367	1	157.367
12	Acbd6	acyl-Coenzyme A binding domain containing 6	1	157.405
13	A330062J17Rik	RIKEN cDNA A330062J17 gene	1	157.545
14	Lhx4	LIM homeobox protein 4	1	157.549
15	Qsox1	quiescin Q6 sulfhydryl oxidase 1	1	157.625
16	C130058N19	hypothetical protein C130058N19	1	157.817
17	LOC676894	similar to Col5a2 protein	1	157.82
18	A230106N23Rik	RIKEN cDNA A230106N23 gene	1	157.838
19	Tor1aip1	torsin A interacting protein 1	1	157.852
20	9430034N14Rik	RIKEN cDNA 9430034N14 gene	1	157.874
21	Tor1aip2	torsin A interacting protein 2	1	157.888
22	Ifrg15	interferon alpha responsive gene	1	157.888
23	4930518J20Rik	RIKEN cDNA 4930518J20 gene	1	158.141
24	Tdrd5	tudor domain containing 5	1	158.185
25	A430050A11Rik	RIKEN cDNA A430050A11 gene	1	158.22
26	Nphs2	nephrosis 2 homolog, podocin (human)	1	158.241
27	9430070O13Rik	RIKEN cDNA 9430070O13 gene	1	158.295
28	Soat1	sterol O-acyltransferase 1	1	158.358
29	LOC100039026	similar to Casein kinase 2, alpha 1 polypeptide	1	158.456
30	Abl2	v-abl Abelson murine leukemia viral oncogene 2 (arg, Abelson-related gene)	1	158.489
31	Tor3a	torsin family 3, member A	1	158.584
32	C530043G21Rik	RIKEN cDNA C530043G21 gene	1	158.609
33	Ralgps2	Ral GEF with PH domain and SH3 binding motif 2	1	158.734
34	Angptl1	angiopoietin-like 1	1	158.769
35	4930439D14Rik	RIKEN cDNA 4930439D14 gene	1	158.87
36	Gcap10	granule cell antiserum positive 10	1	159.027
37	1700057K13Rik	RIKEN cDNA 1700057K13 gene	1	159.029
38	Rasal2	RAS protein activator like 2	1	159.065
39	8030448I15Rik	RIKEN cDNA 8030448I15 gene	1	159.086
40	2810025M15Rik	RIKEN cDNA 2810025M15 gene	1	159.257
41	BC026585	cDNA sequence BC026585	1	159.389
42	Sec16b	SEC16 homolog B (S. cerevisiae)	1	159.437
43	6430517E21Rik	RIKEN cDNA 6430517E21 gene	1	160.175
44	Astn1	astrotactin 1	1	160.292
