# Supplementary material for: Novel Candidate Genes Associated with Hippocampal Oscillations
Source: PLoS One. 2011 Oct 31;6(10):e26586. doi: 10.1371/journal.pone.0026586 (PMC3204991; doi:10.1371/journal.pone.0026586)
Supplement: Table S12 — List of genes in a QTL for the trait Amplitude 1–45 Hz (CCH), located at Chr1 109.358–128.626 Mb. (XLS) [file pone.0026586.s031.xls]

## Sheet: Sheet1
GeneNetwork Interval Analyst Table
view region : Chr 1 109.385000 - 128.626000 Mb
Index	Gene	Description	Chr	Start
1	Serpinb2	serine (or cysteine) peptidase inhibitor, clade B, member 2	1	109.412
2	Serpinb10	serine (or cysteine) peptidase inhibitor, clade B (ovalbumin), member 10	1	109.426
3	Serpinb8	serine (or cysteine) peptdiase inhibitor, clade B, member 8	1	109.487
4	D830032E09Rik	RIKEN cDNA D830032E09 gene	1	109.833
5	Cdh7	cadherin 7, type 2	1	111.88
6	Cdh19	cadherin 19, type 2	1	112.786
7	4921525D07Rik	RIKEN cDNA 4921525D07 gene	1	113.041
8	Dsel	dermatan sulfate epimerase-like	1	113.755
9	9330185C12Rik	RIKEN cDNA 9330185C12 gene	1	115.788
10	Cntnap5a	contactin associated protein-like 5A	1	117.582
11	B020011L13Rik	RIKEN cDNA B020011L13 gene	1	119.678
12	Tsn	translin	1	120.195
13	Mki67ip	Mki67 (FHA domain) interacting nucleolar phosphoprotein	1	120.218
14	Clasp1	CLIP associating protein 1	1	120.286
15	2900060B14Rik	RIKEN cDNA 2900060B14 gene	1	120.356
16	Tcfcp2l1	transcription factor CP2-like 1	1	120.525
17	Gli2	GLI-Kruppel family member GLI2	1	120.731
18	5730512F23Rik	RIKEN cDNA 5730512F23 gene	1	120.949
19	A330041K01	hypothetical protein A330041K01	1	121.226
20	Inhbb	inhibin beta-B	1	121.312
21	Ralb	v-ral simian leukemia viral oncogene homolog B (ras related)	1	121.367
22	Tmem185b	transmembrane protein 185B	1	121.423
23	3830432H09Rik	RIKEN cDNA 3830432H09 gene	1	121.427
24	B230337E12Rik	RIKEN cDNA B230337E12 gene	1	121.48
25	Epb4.1l5	erythrocyte protein band 4.1-like 5	1	121.491
26	C79946	expressed sequence C79946	1	121.527
27	Ptpn4	protein tyrosine phosphatase, non-receptor type 4	1	121.555
28	2700033H19Rik	RIKEN cDNA 2700033H19 gene	1	121.8
29	Tmem177	transmembrane protein 177	1	121.804
30	Gm101	gene model 101, (NCBI)	1	121.82
31	Sctr	secretin receptor	1	121.904
32	Tmem37	transmembrane protein 37	1	121.964
33	Dbi	diazepam binding inhibitor	1	122.01
34	3110009E18Rik	RIKEN cDNA 3110009E18 gene	1	122.018
35	Steap3	STEAP family member 3	1	122.123
36	C1ql2	complement component 1, q subcomponent-like 2	1	122.237
37	1700012E03Rik	RIKEN cDNA 1700012E03 gene	1	122.332
38	Marco	macrophage receptor with collagenous structure	1	122.371
39	En1	engrailed 1	1	122.499
40	2610027F03Rik	RIKEN cDNA 2610027F03 gene	1	122.518
41	B230209K01Rik	RIKEN cDNA B230209K01 gene	1	122.984
42	Insig2	insulin induced gene 2	1	123.201
43	2210011K15Rik	RIKEN cDNA 2210011K15 gene	1	123.252
44	Ccdc93	coiled-coil domain containing 93	1	123.328
45	Htr5b	5-hydroxytryptamine (serotonin) receptor 5B	1	123.406
46	Ddx18	DEAD (Asp-Glu-Ala-Asp) box polypeptide 18	1	123.45
47	Dpp10	dipeptidylpeptidase 10	1	125.229
48	LOC637749	hypothetical protein LOC637749	1	125.941
49	1700121L03Rik	RIKEN cDNA 1700121L03 gene	1	127.087
50	Actr3	ARP3 actin-related protein 3 homolog (yeast)	1	127.289
51	Slc35f5	solute carrier family 35, member F5	1	127.458
52	Gpr39	G protein-coupled receptor 39	1	127.574
53	Lypd1	Ly6/Plaur domain containing 1	1	127.769
54	E030049G20Rik	RIKEN cDNA E030049G20 gene	1	127.81
55	A130075O10Rik	RIKEN cDNA A130075O10 gene	1	128.412
