# Supplementary material for: Novel Candidate Genes Associated with Hippocampal Oscillations
Source: PLoS One. 2011 Oct 31;6(10):e26586. doi: 10.1371/journal.pone.0026586 (PMC3204991; doi:10.1371/journal.pone.0026586)
Supplement: Table S13 — List of genes in a QTL for the trait Amplitude 1–45 Hz (CCH), located at Chr2 57.639–60.486 Mb. (XLS) [file pone.0026586.s032.xls]

## Sheet: Sheet1
GeneNetwork Interval Analyst Table
view region : Chr 2 57.639000 - 60.486000 Mb
Index	Gene	Description	Chr	Start
1	Galnt5	UDP-N-acetyl-alpha-D-galactosamine:polypeptide N-acetylgalactosaminyltransferase 5	2	57.8506
2	Ermn	ermin, ERM-like protein	2	57.8975
3	Pscdbp	pleckstrin homology, Sec7 and coiled-coil domains, binding protein	2	57.9815
4	LOC100042926	hypothetical protein LOC100042926	2	58.0164
5	Acvr1c	activin A receptor, type IC	2	58.1199
6	Acvr1	activin A receptor, type 1	2	58.2988
7	Upp2	uridine phosphorylase 2	2	58.6076
8	Ccdc148	coiled-coil domain containing 148	2	58.6758
9	Pkp4	plakophilin 4	2	58.9989
10	5330411J11Rik	RIKEN cDNA 5330411J11 gene	2	59.2206
11	Dapl1	death associated protein-like 1	2	59.3227
12	Tanc1	tetratricopeptide repeat, ankyrin repeat and coiled-coil containing 1	2	59.4501
13	5830418L09Rik	RIKEN cDNA 5830418L09 gene	2	59.4901
14	6720460K10Rik	RIKEN cDNA 6720460K10 gene	2	59.5218
15	Wdsub1	WD repeat, SAM and U-box domain containing 1	2	59.6904
16	Baz2b	bromodomain adjacent to zinc finger domain, 2B	2	59.7374
17	March7	membrane-associated ring finger (C3HC4) 7	2	60.0108
18	3110023J12Rik	RIKEN cDNA 3110023J12 gene	2	60.0335
19	5730458M16Rik	RIKEN cDNA 5730458M16 gene	2	60.0559
20	Cd302	CD302 antigen	2	60.09
21	Ly75	lymphocyte antigen 75	2	60.1318
22	Pla2r1	phospholipase A2 receptor 1	2	60.2571
23	Itgb6	integrin beta 6	2	60.4363
