# Supplementary material for: Novel Candidate Genes Associated with Hippocampal Oscillations
Source: PLoS One. 2011 Oct 31;6(10):e26586. doi: 10.1371/journal.pone.0026586 (PMC3204991; doi:10.1371/journal.pone.0026586)
Supplement: Table S14 — List of genes in a QTL for the trait Amplitude 1–45 Hz (CCH), located at Chr2 65.6704–72.240 Mb. (XLS) [file pone.0026586.s033.xls]

## Sheet: Sheet1
GeneNetwork Interval Analyst Table
view region : Chr 2 65.704000 - 72.240000 Mb
Index	Gene	Description	Chr	Start
1	A330102K23Rik	RIKEN cDNA A330102K23 gene	2	65.6839
2	Galnt3	UDP-N-acetyl-alpha-D-galactosamine:polypeptide N-acetylgalactosaminyltransferase 3	2	65.9208
3	Ttc21b	tetratricopeptide repeat domain 21B	2	66.0224
4	Scn1a	sodium channel, voltage-gated, type I, alpha	2	66.1088
5	A230059G12Rik	RIKEN cDNA A230059G12 gene	2	66.2099
6	Scn9a	sodium channel, voltage-gated, type IX, alpha	2	66.3181
7	Scn7a	sodium channel, voltage-gated, type VII, alpha	2	66.5115
8	Gm1322	gene model 1322, (NCBI)	2	67.0119
9	Xirp2	xin actin-binding repeat containing 2	2	67.2841
10	B230216C01Rik	RIKEN cDNA B230216C01 gene	2	67.4937
11	B3galt1	UDP-Gal:betaGlcNAc beta 1,3-galactosyltransferase, polypeptide 1	2	67.9558
12	Stk39	serine/threonine kinase 39, STE20/SPS1 homolog (yeast)	2	68.0485
13	Gm1323	gene model 1323, (NCBI)	2	68.381
14	4933409G03Rik	RIKEN cDNA 4933409G03 gene	2	68.4205
15	4932414N04Rik	RIKEN cDNA 4932414N04 gene	2	68.4959
16	Lass6	LAG1 homolog, ceramide synthase 6	2	68.6996
17	2010109K09Rik	RIKEN cDNA 2010109K09 gene	2	68.8048
18	Nostrin	nitric oxide synthase trafficker	2	68.9739
19	Spc25	SPC25, NDC80 kinetochore complex component, homolog (S. cerevisiae)	2	69.032
20	G6pc2	glucose-6-phosphatase, catalytic, 2	2	69.0581
21	Abcb11	ATP-binding cassette, sub-family B (MDR/TAP), member 11	2	69.0763
22	Dhrs9	dehydrogenase/reductase (SDR family) member 9	2	69.2185
23	Lrp2	low density lipoprotein receptor-related protein 2	2	69.2624
24	Bbs5	Bardet-Biedl syndrome 5 (human)	2	69.4853
25	Kbtbd10	kelch repeat and BTB (POZ) domain containing 10	2	69.5082
26	Fastkd1	FAST kinase domains 1	2	69.5249
27	Ppig	peptidyl-prolyl isomerase G (cyclophilin G)	2	69.5611
28	4930578N16Rik	RIKEN cDNA 4930578N16 gene	2	69.5961
29	Phospho2	phosphatase, orphan 2	2	69.6278
30	Klhl23	kelch-like 23 (Drosophila)	2	69.6605
31	Ssb	Sjogren syndrome antigen B	2	69.6996
32	Mettl5	methyltransferase like 5	2	69.7093
33	4930550G17Rik	RIKEN cDNA 4930550G17 gene	2	69.7238
34	Zfp650	zinc finger protein 650	2	69.7353
35	LOC621633	hypothetical protein LOC621633	2	69.877
36	Myo3b	myosin IIIB	2	69.8772
37	Sp5	trans-acting transcription factor 5	2	70.313
38	1500002O10Rik	RIKEN cDNA 1500002O10 gene	2	70.328
39	4933404M02Rik	RIKEN cDNA 4933404M02 gene	2	70.3469
40	Gad1	glutamic acid decarboxylase 1	2	70.4002
41	Gorasp2	golgi reassembly stacking protein 2	2	70.4996
42	Tlk1	tousled-like kinase 1	2	70.5505
43	5830411J07Rik	RIKEN cDNA 5830411J07 gene	2	70.6597
44	Mettl8	methyltransferase like 8	2	70.8026
45	4833418A01Rik	RIKEN cDNA 4833418A01 gene	2	70.8939
46	A930009G19Rik	RIKEN cDNA A930009G19 gene	2	70.9324
47	Cybrd1	cytochrome b reductase 1	2	70.9561
48	Dync1i2	dynein cytoplasmic 1 intermediate chain 2	2	71.0501
49	Slc25a12	solute carrier family 25 (mitochondrial carrier, Aralar), member 12	2	71.1124
50	5730410E19Rik	RIKEN cDNA 5730410E19 gene	2	71.1947
51	Hat1	histone aminotransferase 1	2	71.2273
52	Metapl1	methionine aminopeptidase-like 1	2	71.2914
53	A130022F02Rik	RIKEN cDNA A130022F02 gene	2	71.356
54	Dlx1	distal-less homeobox 1	2	71.3675
55	Dlx2	distal-less homeobox 2	2	71.3815
56	Gm1631	gene model 1631, (NCBI)	2	71.5575
57	Itga6	integrin alpha 6	2	71.6251
58	Pdk1	pyruvate dehydrogenase kinase, isoenzyme 1	2	71.7113
59	Rapgef4	Rap guanine nucleotide exchange factor (GEF) 4	2	71.8193
60	B230107M02Rik	RIKEN cDNA B230107M02 gene	2	71.8522
61	4732447D17Rik	RIKEN cDNA 4732447D17 gene	2	72.083
62	B230120H23Rik	RIKEN cDNA B230120H23 gene	2	72.1238
