# Supplementary material for: Novel Candidate Genes Associated with Hippocampal Oscillations
Source: PLoS One. 2011 Oct 31;6(10):e26586. doi: 10.1371/journal.pone.0026586 (PMC3204991; doi:10.1371/journal.pone.0026586)
Supplement: Table S16 — List of genes in a QTL for the trait Peak amplitude, located at Chr2 19.000–25.727 Mb. (XLS) [file pone.0026586.s035.xls]

## Sheet: Sheet1
GeneNetwork Interval Analyst Table
view region : Chr 2 19.000000 - 25.727000 Mb
Index	Gene	Description	Chr	Start
1	Armc3	armadillo repeat containing 3	2	19.1207
2	4930447M23Rik	RIKEN cDNA 4930447M23 gene	2	19.2659
3	Msrb2	methionine sulfoxide reductase B2	2	19.2933
4	Ptf1a	pancreas specific transcription factor, 1a	2	19.3673
5	1810010K12Rik	RIKEN cDNA 1810010K12 gene	2	19.3741
6	4921504E06Rik	RIKEN cDNA 4921504E06 gene	2	19.3845
7	Otud1	OTU domain containing 1	2	19.5804
8	Etl4	enhancer trap locus 4	2	20.2115
9	Arhgap21	Rho GTPase activating protein 21	2	20.7695
10	C130046B21Rik	RIKEN cDNA C130046B21 gene	2	21.0625
11	4933434I06Rik	RIKEN cDNA 4933434I06 gene	2	21.1024
12	Thnsl1	threonine synthase-like 1 (bacterial)	2	21.1273
13	Gpr158	G protein-coupled receptor 158	2	21.2892
14	Myo3a	myosin IIIA	2	22.1588
15	Gad2	glutamic acid decarboxylase 2	2	22.4778
16	1700092C17Rik	RIKEN cDNA 1700092C17 gene	2	22.6115
17	Apbb1ip	amyloid beta (A4) precursor protein-binding, family B, member 1 interacting protein	2	22.6298
18	Pdss1	prenyl (solanesyl) diphosphate synthase, subunit 1	2	22.7472
19	A130006I12Rik	RIKEN cDNA A130006I12 gene	2	22.75
20	Abi1	abl-interactor 1	2	22.7955
21	2210402A03Rik	RIKEN cDNA 2210402A03 gene	2	22.847
22	4930534I15Rik	RIKEN cDNA 4930534I15 gene	2	22.882
23	Acbd5	acyl-Coenzyme A binding domain containing 5	2	22.9237
24	Mastl	microtubule associated serine/threonine kinase-like	2	22.9736
25	Yme1l1	YME1-like 1 (S. cerevisiae)	2	23.0121
26	4931423N10Rik	RIKEN cDNA 4931423N10 gene	2	23.063
27	Nxph2	neurexophilin 2	2	23.1768
28	A330106F07Rik	RIKEN cDNA A330106F07 gene	2	23.3484
29	Spopl	speckle-type POZ protein-like	2	23.3656
30	Hnmt	histamine N-methyltransferase	2	23.8584
31	Tbpl2	TATA box binding protein like 2	2	23.9272
32	LOC215253	similar to DEAD (Asp-Glu-Ala-Asp) box polypeptide 6	2	24.0019
33	Il1f8	interleukin 1 family, member 8	2	24.0087
34	2310066D07Rik	RIKEN cDNA 2310066D07 gene	2	24.0271
35	Il1f9	interleukin 1 family, member 9	2	24.042
36	Il1f6	interleukin 1 family, member 6	2	24.0709
37	Il1f5	interleukin 1 family, member 5 (delta)	2	24.1325
38	Il1f10	interleukin 1 family, member 10	2	24.1467
39	Il1rn	interleukin 1 receptor antagonist	2	24.1924
40	Psd4	pleckstrin and Sec7 domain containing 4	2	24.2409
41	Pax8	paired box gene 8	2	24.2761
42	Cacna1b	calcium channel, voltage-dependent, N type, alpha 1B subunit	2	24.4619
43	Ehmt1	euchromatic histone methyltransferase 1	2	24.6463
44	Arrdc1	arrestin domain containing 1	2	24.7809
45	Zmynd19	zinc finger, MYND domain containing 19	2	24.8053
46	Wdr85	WD40 repeat domain 85	2	24.8179
47	Mrpl41	mitochondrial ribosomal protein L41	2	24.828
48	Pnpla7	patatin-like phospholipase domain containing 7	2	24.8316
49	Nelf	nasal embryonic LHRH factor	2	24.9099
50	Entpd8	ectonucleoside triphosphate diphosphohydrolase 8	2	24.9358
51	Noxa1	NADPH oxidase activator 1	2	24.9412
52	D530008I23	hypothetical protein D530008I23	2	24.9973
53	Nrarp	Notch-regulated ankyrin repeat protein	2	25.0363
54	A830007P12Rik	RIKEN cDNA A830007P12 gene	2	25.0482
55	A730008L03Rik	RIKEN cDNA A730008L03 gene	2	25.0552
56	4933433C11Rik	RIKEN cDNA 4933433C11 gene	2	25.0681
57	BC061039	cDNA sequence BC061039	2	25.0743
58	Tubb2c	tubulin, beta 2c	2	25.0777
59	Slc34a3	solute carrier family 34 (sodium phosphate), member 3	2	25.0844
60	Gm757	gene model 757, (NCBI)	2	25.09
61	2310002J15Rik	RIKEN cDNA 2310002J15 gene	2	25.0943
62	Rnf208	ring finger protein 208	2	25.0984
63	Ndor1	NADPH dependent diflavin oxidoreductase 1	2	25.1003
64	C730025P13Rik	RIKEN cDNA C730025P13 gene	2	25.111
65	C430004E15Rik	RIKEN cDNA C430004E15 gene	2	25.1181
66	Ssna1	Sjogren's syndrome nuclear autoantigen 1	2	25.1266
67	Anapc2	anaphase promoting complex subunit 2	2	25.128
68	4930571C24Rik	RIKEN cDNA 4930571C24 gene	2	25.1437
69	Lrrc26	leucine rich repeat containing 26	2	25.1455
70	E130003G02Rik	RIKEN cDNA E130003G02 gene	2	25.1468
71	Grin1	glutamate receptor, ionotropic, NMDA1 (zeta 1)	2	25.1478
72	2900034K13Rik	RIKEN cDNA 2900034K13 gene	2	25.1558
73	Man1b1	mannosidase, alpha, class 1B, member 1	2	25.1883
74	Dpp7	dipeptidylpeptidase 7	2	25.2078
75	Uap1l1	UDP-N-acteylglucosamine pyrophosphorylase 1-like 1	2	25.217
76	2010317E24Rik	RIKEN cDNA 2010317E24 gene	2	25.2278
77	Entpd2	ectonucleoside triphosphate diphosphohydrolase 2	2	25.2514
78	Npdc1	neural proliferation, differentiation and control gene 1	2	25.2586
79	Fut7	fucosyltransferase 7	2	25.2788
80	Abca2	ATP-binding cassette, sub-family A (ABC1), member 2	2	25.2842
81	Clic3	chloride intracellular channel 3	2	25.3124
82	BC029214	cDNA sequence BC029214	2	25.315
83	Ptgds	prostaglandin D2 synthase (brain)	2	25.3222
84	Lcn12	lipocalin 12	2	25.3464
85	C8g	complement component 8, gamma subunit	2	25.3542
86	Fbxw5	F-box and WD-40 domain protein 5	2	25.3563
87	Traf2	Tnf receptor-associated factor 2	2	25.3735
88	Edf1	endothelial differentiation-related factor 1	2	25.4134
89	Mamdc4	MAM domain containing 4	2	25.4186
90	Phpt1	phosphohistidine phosphatase 1	2	25.429
91	4921530D09Rik	RIKEN cDNA 4921530D09 gene	2	25.4307
92	Gm996	gene model 996, (NCBI)	2	25.4309
93	B230208H17Rik	RIKEN cDNA B230208H17 gene	2	25.4385
94	Tmem141	transmembrane protein 141	2	25.4756
95	Fcna	ficolin A	2	25.4802
96	Lcn8	lipocalin 8	2	25.5086
97	Lcn5	lipocalin 5	2	25.5135
98	Lcn6	lipocalin 6	2	25.5323
99	Lcn10	lipocalin 10	2	25.5382
100	Lcn13	lipocalin 13	2	25.5556
101	A230005M16Rik	RIKEN cDNA A230005M16 gene	2	25.5612
102	Bmyc	brain expressed myelocytomatosis oncogene	2	25.5624
103	RP23-225D24.3	novel lipocalin protein	2	25.5925
104	Lcn3	lipocalin 3	2	25.6211
105	Lcn11	lipocalin 11	2	25.6325
106	LOC620858	hypothetical protein LOC620858	2	25.6401
107	Glt6d1	glycosyltransferase 6 domain containing 1	2	25.6495
108	Lcn9	lipocalin 9	2	25.6787
109	Sohlh1	spermatogenesis and oogenesis specific basic helix-loop-helix 1	2	25.6985
110	Kcnt1	potassium channel, subfamily T, member 1	2	25.7194
