# Supplementary material for: Novel Candidate Genes Associated with Hippocampal Oscillations
Source: PLoS One. 2011 Oct 31;6(10):e26586. doi: 10.1371/journal.pone.0026586 (PMC3204991; doi:10.1371/journal.pone.0026586)
Supplement: Table S17 — List of genes in a QTL for the trait Peak amplitude, located at Chr2 132.641–135.954 MB (XLS) [file pone.0026586.s036.xls]

## Sheet: Sheet1
GeneNetwork Interval Analyst Table
view region : Chr 2 132.641000 - 135.954000 Mb
Index	Gene	Description	Chr	Start
1	Trmt6	tRNA methyltransferase 6 homolog (S. cerevisiae)	2	132.63
2	Mcm8	minichromosome maintenance deficient 8 (S. cerevisiae)	2	132.642
3	Crls1	cardiolipin synthase 1	2	132.673
4	B430119L13Rik	RIKEN cDNA B430119L13 gene	2	132.694
5	5830467P10Rik	RIKEN cDNA 5830467P10 gene	2	132.73
6	2900022B07Rik	RIKEN cDNA 2900022B07 gene	2	132.777
7	A430048G15Rik	RIKEN cDNA A430048G15 gene	2	133.258
8	Bmp2	bone morphogenetic protein 2	2	133.379
9	Hao1	hydroxyacid oxidase 1, liver	2	134.323
10	Txndc13	thioredoxin domain containing 13	2	134.42
11	Plcb1	phospholipase C, beta 1	2	134.612
12	4930545L23Rik	RIKEN cDNA 4930545L23 gene	2	134.995
13	9630028H03Rik	RIKEN cDNA 9630028H03 gene	2	135.406
14	Plcb4	phospholipase C, beta 4	2	135.568
15	6330527O06Rik	RIKEN cDNA 6330527O06 gene	2	135.884
16	Pak7	p21 (CDKN1A)-activated kinase 7	2	135.907
17	2900018K06Rik	RIKEN cDNA 2900018K06 gene	2	135.946
