# Supplementary material for: Novel Candidate Genes Associated with Hippocampal Oscillations
Source: PLoS One. 2011 Oct 31;6(10):e26586. doi: 10.1371/journal.pone.0026586 (PMC3204991; doi:10.1371/journal.pone.0026586)
Supplement: Table S18 — List of genes in a QTL for the trait Peak amplitude, located at Chr5 3.143–20.086 Mb. (XLS) [file pone.0026586.s037.xls]

## Sheet: Sheet1
GeneNetwork Interval Analyst Table
view region : Chr 5 3.143000 - 20.086000 Mb
Index	Gene	Description	Chr	Start
1	Cdk6	cyclin-dependent kinase 6	5	3.34431
2	5830415L20Rik	RIKEN cDNA 5830415L20 gene	5	3.54383
3	1700109H08Rik	RIKEN cDNA 1700109H08 gene	5	3.57172
4	C030048B08Rik	RIKEN cDNA C030048B08 gene	5	3.58398
5	2510017J16Rik	RIKEN cDNA 2510017J16 gene	5	3.58511
6	Pex1	peroxisome biogenesis factor 1	5	3.59606
7	4833413G10Rik	RIKEN cDNA 4833413G10 gene	5	3.62978
8	Gatad1	GATA zinc finger domain containing 1	5	3.63996
9	4930511M11Rik	RIKEN cDNA 4930511M11 gene	5	3.657
10	Ankib1	ankyrin repeat and IBR domain containing 1	5	3.69
11	Krit1	KRIT1, ankyrin repeat containing	5	3.80319
12	4932412H11Rik	RIKEN cDNA 4932412H11 gene	5	3.84517
13	Mterf	mitochondrial transcription termination factor	5	3.89058
14	Akap9	A kinase (PRKA) anchor protein (yotiao) 9	5	3.92819
15	Cyp51	cytochrome P450, family 51	5	4.08067
16	Fzd1	frizzled homolog 1 (Drosophila)	5	4.75384
17	Pftk1	PFTAIRE protein kinase 1	5	4.80338
18	1700015F17Rik	RIKEN cDNA 1700015F17 gene	5	5.43783
19	Cldn12	claudin 12	5	5.50511
20	Gtpbp10	GTP-binding protein 10 (putative)	5	5.53746
21	EG667705	predicted gene, EG667705	5	5.57395
22	A330021E22Rik	RIKEN cDNA A330021E22 gene	5	5.58098
23	Steap2	six transmembrane epithelial antigen of prostate 2	5	5.66483
24	Steap1	six transmembrane epithelial antigen of the prostate 1	5	5.73632
25	LOC624853	similar to heat shock protein 8	5	5.78153
26	Zfp804b	zinc finger protein 804B	5	6.77529
27	4921511H03Rik	RIKEN cDNA 4921511H03 gene	5	7.30416
28	Steap4	STEAP family member 4	5	7.96047
29	Sri	sorcin	5	8.04608
30	Adam22	a disintegrin and metallopeptidase domain 22	5	8.07235
31	Dbf4	DBF4 homolog (S. cerevisiae)	5	8.39701
32	Slc25a40	solute carrier family 25, member 40	5	8.42285
33	Rundc3b	RUN domain containing 3B	5	8.49033
34	Abcb1a	ATP-binding cassette, sub-family B (MDR/TAP), member 1A	5	8.66009
35	EG330031	predicted gene, EG330031	5	8.77358
36	Abcb1b	ATP-binding cassette, sub-family B (MDR/TAP), member 1B	5	8.79815
37	7330423F06Rik	RIKEN cDNA 7330423F06 gene	5	8.83115
38	Abcb4	ATP-binding cassette, sub-family B (MDR/TAP), member 4	5	8.89372
39	Crot	carnitine O-octanoyltransferase	5	8.96605
40	4930420K17Rik	RIKEN cDNA 4930420K17 gene	5	9.10074
41	Dmtf1	cyclin D binding myb-like transcription factor 1	5	9.11887
42	E030031F02Rik	RIKEN cDNA E030031F02 gene	5	9.16344
43	9330182L06Rik	RIKEN cDNA 9330182L06 gene	5	9.26619
44	Grm3	glutamate receptor, metabotropic 3	5	9.48523
45	EG433844	predicted gene, EG433844	5	10.1879
46	Speer6-ps1	spermatogenesis associated glutamate (E)-rich protein 6, pseudogene 1	5	10.5462
47	4930437M23Rik	RIKEN cDNA 4930437M23 gene	5	10.9304
48	4930558F17Rik	RIKEN cDNA 4930558F17 gene	5	11.0223
49	EG545728	predicted gene, EG545728	5	11.1831
50	1700003C15Rik	RIKEN cDNA 1700003C15 gene	5	11.3208
51	4933402N22Rik	RIKEN cDNA 4933402N22 gene	5	11.3403
52	1700108N06Rik	RIKEN cDNA 1700108N06 gene	5	11.3956
53	EG623898	predicted gene, EG623898	5	11.595
54	Speer1-ps1	spermatogenesis associated glutamate (E)-rich protein 1, pseudogene 1	5	11.9286
55	LOC208055	similar to Anaphase-promoting complex subunit 5	5	11.9346
56	Sema3d	sema domain, immunoglobulin domain (Ig), short basic domain, secreted, (semaphorin) 3D	5	12.3836
57	Sema3a	sema domain, immunoglobulin domain (Ig), short basic domain, secreted, (semaphorin) 3A	5	13.3993
58	4930568A13Rik	RIKEN cDNA 4930568A13 gene	5	13.7481
59	Speer3	spermatogenesis associated glutamate (E)-rich protein 3	5	13.7916
60	Sema3e	sema domain, immunoglobulin domain (Ig), short basic domain, secreted, (semaphorin) 3E	5	14.0253
61	Pclo	piccolo (presynaptic cytomatrix protein)	5	14.5149
62	ENSMUSG00000033	predicted gene, ENSMUSG00000033219	5	14.9101
63	Speer4c	spermatogenesis associated glutamate (E)-rich protein 4c	5	14.9122
64	Speer4e	spermatogenesis associated glutamate (E)-rich protein 4e	5	14.9336
65	Speer7-ps1	spermatogenesis associated glutamate (E)-rich protein 7, pseudogene 1	5	14.9447
66	Speer8-ps1	spermatogenesis associated glutamate (E)-rich protein 8, pseudogene 1	5	14.9857
67	Speer4d	spermatogenesis associated glutamate (E)-rich protein 4d	5	15.1249
68	4930572O03Rik	RIKEN cDNA 4930572O03 gene	5	15.1581
69	4930519H02Rik	RIKEN cDNA 4930519H02 gene	5	15.373
70	LOC100041781	hypothetical protein LOC100041781	5	15.4296
71	Cacna2d1	calcium channel, voltage-dependent, alpha2/delta subunit 1	5	15.4405
72	6720420G18Rik	RIKEN cDNA 6720420G18 gene	5	15.4758
73	9630055L06Rik	RIKEN cDNA 9630055L06 gene	5	15.4998
74	Hgf	hepatocyte growth factor	5	16.0594
75	Speer4f	spermatogenesis associated glutamate (E)-rich protein 4f	5	16.9819
76	Sema3c	sema domain, immunoglobulin domain (Ig), short basic domain, secreted, (semaphorin) 3C	5	17.0806
77	Cd36	CD36 antigen	5	17.2875
78	Gnat3	guanine nucleotide binding protein, alpha transducing 3	5	17.4684
79	Gnai1	guanine nucleotide binding protein (G protein), alpha inhibiting 1	5	17.771
80	4921504A21Rik	RIKEN cDNA 4921504A21 gene	5	18.7091
81	Magi2	membrane associated guanylate kinase, WW and PDZ domain containing 2	5	19.4137
