# Supplementary material for: Novel Candidate Genes Associated with Hippocampal Oscillations
Source: PLoS One. 2011 Oct 31;6(10):e26586. doi: 10.1371/journal.pone.0026586 (PMC3204991; doi:10.1371/journal.pone.0026586)
Supplement: Table S19 — List of genes in a QTL for the trait Correlation (CCH), located at Chr2 76.832–80.436 Mb. (XLS) [file pone.0026586.s038.xls]

## Sheet: Sheet1
GeneNetwork Interval Analyst Table
view region : Chr 2 76.832000 - 80.436000 Mb
Index	Gene	Description	Chr	Start
1	2610301F02Rik	RIKEN cDNA 2610301F02 gene	2	76.883
2	Sestd1	SEC14 and spectrin domains 1	2	77.0241
3	Zfp385b	zinc finger protein 385B	2	77.2487
4	BC003993	cDNA sequence BC003993	2	77.7337
5	4930440I19Rik	RIKEN cDNA 4930440I19 gene	2	77.8893
6	4930401B11Rik	RIKEN cDNA 4930401B11 gene	2	78.6856
7	Ube2e3	ubiquitin-conjugating enzyme E2E 3, UBC4/5 homolog (yeast)	2	78.7092
8	BC030308	cDNA sequence BC030308	2	78.7671
9	Itga4	integrin alpha 4	2	79.0956
10	Cerkl	ceramide kinase-like	2	79.1726
11	Neurod5	neurogenic differentiation 5	2	79.2555
12	Neurod1	neurogenic differentiation 1	2	79.2928
13	Ssfa2	sperm specific antigen 2	2	79.4756
14	Ppp1r1c	protein phosphatase 1, regulatory (inhibitor) subunit 1C	2	79.5479
15	Pde1a	phosphodiesterase 1A, calmodulin-dependent	2	79.6746
16	Prdx6-rs1	peroxiredoxin 6, related sequence 1	2	80.1326
17	Dnajc10	DnaJ (Hsp40) homolog, subfamily C, member 10	2	80.1556
18	Frzb	frizzled-related protein	2	80.2521
19	Nckap1	NCK-associated protein 1	2	80.3415
