# Supplementary material for: Novel Candidate Genes Associated with Hippocampal Oscillations
Source: PLoS One. 2011 Oct 31;6(10):e26586. doi: 10.1371/journal.pone.0026586 (PMC3204991; doi:10.1371/journal.pone.0026586)
Supplement: Table S20 — List of genes in a QTL for the trait Correlation (CCH), located at Chr2 133.463–135.918 Mb. (XLS) [file pone.0026586.s039.xls]

## Sheet: Sheet1
GeneNetwork Interval Analyst Table
Date : September 09, 2011
Time : 14:49 GMT
Search by : 77.248.58.30
view region : Chr 2 133.463000 - 135.918000 Mb
Index	Gene	Description	Chr	Start
1	Hao1	hydroxyacid oxidase 1, liver	2	134.323
2	Txndc13	thioredoxin domain containing 13	2	134.42
3	Plcb1	phospholipase C, beta 1	2	134.612
4	4930545L23Rik	RIKEN cDNA 4930545L23 gene	2	134.995
5	9630028H03Rik	RIKEN cDNA 9630028H03 gene	2	135.406
6	Plcb4	phospholipase C, beta 4	2	135.568
7	6330527O06Rik	RIKEN cDNA 6330527O06 gene	2	135.884
8	Pak7	p21 (CDKN1A)-activated kinase 7	2	135.907
