# Supplementary material for: Novel Candidate Genes Associated with Hippocampal Oscillations
Source: PLoS One. 2011 Oct 31;6(10):e26586. doi: 10.1371/journal.pone.0026586 (PMC3204991; doi:10.1371/journal.pone.0026586)
Supplement: Table S21 — List of genes in a QTL for the trait Correlation (CCH), located at Chr5, Chr5 4.468–12.371 Mb. (XLS) [file pone.0026586.s040.xls]

## Sheet: Sheet1
GeneNetwork Interval Analyst Table
view region : Chr 5 4.468000 - 12.371000 Mb
Index	Gene	Description	Chr	Start
1	Fzd1	frizzled homolog 1 (Drosophila)	5	4.75384
2	Pftk1	PFTAIRE protein kinase 1	5	4.80338
3	1700015F17Rik	RIKEN cDNA 1700015F17 gene	5	5.43783
4	Cldn12	claudin 12	5	5.50511
5	Gtpbp10	GTP-binding protein 10 (putative)	5	5.53746
6	EG667705	predicted gene, EG667705	5	5.57395
7	A330021E22Rik	RIKEN cDNA A330021E22 gene	5	5.58098
8	Steap2	six transmembrane epithelial antigen of prostate 2	5	5.66483
9	Steap1	six transmembrane epithelial antigen of the prostate 1	5	5.73632
10	LOC624853	similar to heat shock protein 8	5	5.78153
11	Zfp804b	zinc finger protein 804B	5	6.77529
12	4921511H03Rik	RIKEN cDNA 4921511H03 gene	5	7.30416
13	Steap4	STEAP family member 4	5	7.96047
14	Sri	sorcin	5	8.04608
15	Adam22	a disintegrin and metallopeptidase domain 22	5	8.07235
16	Dbf4	DBF4 homolog (S. cerevisiae)	5	8.39701
17	Slc25a40	solute carrier family 25, member 40	5	8.42285
18	Rundc3b	RUN domain containing 3B	5	8.49033
19	Abcb1a	ATP-binding cassette, sub-family B (MDR/TAP), member 1A	5	8.66009
20	EG330031	predicted gene, EG330031	5	8.77358
21	Abcb1b	ATP-binding cassette, sub-family B (MDR/TAP), member 1B	5	8.79815
22	7330423F06Rik	RIKEN cDNA 7330423F06 gene	5	8.83115
23	Abcb4	ATP-binding cassette, sub-family B (MDR/TAP), member 4	5	8.89372
24	Crot	carnitine O-octanoyltransferase	5	8.96605
25	4930420K17Rik	RIKEN cDNA 4930420K17 gene	5	9.10074
26	Dmtf1	cyclin D binding myb-like transcription factor 1	5	9.11887
27	E030031F02Rik	RIKEN cDNA E030031F02 gene	5	9.16344
28	9330182L06Rik	RIKEN cDNA 9330182L06 gene	5	9.26619
29	Grm3	glutamate receptor, metabotropic 3	5	9.48523
30	EG433844	predicted gene, EG433844	5	10.1879
31	Speer6-ps1	spermatogenesis associated glutamate (E)-rich protein 6, pseudogene 1	5	10.5462
32	4930437M23Rik	RIKEN cDNA 4930437M23 gene	5	10.9304
33	4930558F17Rik	RIKEN cDNA 4930558F17 gene	5	11.0223
34	EG545728	predicted gene, EG545728	5	11.1831
35	1700003C15Rik	RIKEN cDNA 1700003C15 gene	5	11.3208
36	4933402N22Rik	RIKEN cDNA 4933402N22 gene	5	11.3403
37	1700108N06Rik	RIKEN cDNA 1700108N06 gene	5	11.3956
38	EG623898	predicted gene, EG623898	5	11.595
39	Speer1-ps1	spermatogenesis associated glutamate (E)-rich protein 1, pseudogene 1	5	11.9286
40	LOC208055	similar to Anaphase-promoting complex subunit 5	5	11.9346
