# Supplementary material for: Novel Candidate Genes Associated with Hippocampal Oscillations
Source: PLoS One. 2011 Oct 31;6(10):e26586. doi: 10.1371/journal.pone.0026586 (PMC3204991; doi:10.1371/journal.pone.0026586)
Supplement: Table S22 — List of genes in a QTL for the trait Peak frequency, located Chr17 72.196–76.447 Mb. (XLS) [file pone.0026586.s041.xls]

## Sheet: Sheet1
GeneNetwork Interval Analyst Table
view region : Chr 17 72.196000 - 76.447000 Mb
Index	Gene	Description	Chr	Start
1	Clip4	CAP-GLY domain containing linker protein family, member 4	17	72.119
2	Alk	anaplastic lymphoma kinase	17	72.2183
3	Ypel5	yippee-like 5 (Drosophila)	17	73.186
4	Lbh	limb-bud and heart	17	73.2677
5	Lycat	lysocardiolipin acyltransferase	17	73.4573
6	E330032C10	hypothetical protein E330032C10	17	73.6019
7	Capn13	calpain 13	17	73.6558
8	Galnt14	UDP-N-acetyl-alpha-D-galactosamine:polypeptide N-acetylgalactosaminyltransferase 14	17	73.8426
9	D630014O11Rik	RIKEN cDNA D630014O11 gene	17	73.9873
10	Ehd3	EH-domain containing 3	17	74.1542
11	Xdh	xanthine dehydrogenase	17	74.2332
12	Srd5a2	steroid 5 alpha-reductase 2	17	74.367
13	Memo1	mediator of cell motility 1	17	74.6
14	Dpy30	dpy-30 homolog (C. elegans)	17	74.6988
15	A330106M24Rik	RIKEN cDNA A330106M24 gene	17	74.7117
16	Spast	spastin	17	74.7383
17	Slc30a6	solute carrier family 30 (zinc transporter), member 6	17	74.795
18	9530029F08Rik	RIKEN cDNA 9530029F08 gene	17	74.795
19	Nlrc4	NLR family, CARD domain containing 4	17	74.8256
20	Yipf4	Yip1 domain family, member 4	17	74.8889
21	Birc6	baculoviral IAP repeat-containing 6	17	74.9276
22	Ttc27	tetratricopeptide repeat domain 27	17	75.1171
23	Ltbp1	latent transforming growth factor beta binding protein 1	17	75.4049
24	Rasgrp3	RAS, guanyl releasing protein 3	17	75.865
25	2810405J04Rik	RIKEN cDNA 2810405J04 gene	17	75.9364
