# Supplementary material for: Novel Candidate Genes Associated with Hippocampal Oscillations
Source: PLoS One. 2011 Oct 31;6(10):e26586. doi: 10.1371/journal.pone.0026586 (PMC3204991; doi:10.1371/journal.pone.0026586)
Supplement: Table S23 — List of genes in a QTL for the trait Peak frequency, located at Chr12 30.140–35.762 Mb. (XLS) [file pone.0026586.s042.xls]

## Sheet: Sheet1
GeneNetwork Interval Analyst Table
view region : Chr 12 30.140000 - 35.762000 Mb
Index	Gene	Description	Chr	Start
1	Myt1l	myelin transcription factor 1-like	12	30.2198
2	C630031E19	hypothetical protein C630031E19	12	30.3605
3	C030014C12Rik	RIKEN cDNA C030014C12 gene	12	30.4852
4	Pxdn	peroxidasin homolog (Drosophila)	12	30.6229
5	Tpo	thyroid peroxidase	12	30.7395
6	Sntg2	syntrophin, gamma 2	12	30.8599
7	2310016D03Rik	RIKEN cDNA 2310016D03 gene	12	31.0954
8	Tmem18	transmembrane protein 18	12	31.2693
9	Acp1	acid phosphatase 1, soluble	12	31.5782
10	Sh3yl1	Sh3 domain YSC-like 1	12	31.5965
11	9030611O19Rik	RIKEN cDNA 9030611O19 gene	12	31.7588
12	6030469F06Rik	RIKEN cDNA 6030469F06 gene	12	31.8537
13	Lamb1-1	laminin B1 subunit 1	12	31.9502
14	Dld	dihydrolipoamide dehydrogenase	12	32.0164
15	Slc26a3	solute carrier family 26, member 3	12	32.1232
16	Cbll1	Casitas B-lineage lymphoma-like 1	12	32.1718
17	Slc26a4	solute carrier family 26, member 4	12	32.2047
18	Bcap29	B-cell receptor-associated protein 29	12	32.2802
19	Dus4l	dihydrouridine synthase 4-like (S. cerevisiae)	12	32.3249
20	Gpr22	G protein-coupled receptor 22	12	32.3917
21	Cog5	component of oligomeric golgi complex 5	12	32.5049
22	Hbp1	high mobility group box transcription factor 1	12	32.6113
23	Prkar2b	protein kinase, cAMP dependent regulatory, type II beta	12	32.6433
24	5430401H09Rik	RIKEN cDNA 5430401H09 gene	12	32.7815
25	Pik3cg	phosphoinositide-3-kinase, catalytic, gamma polypeptide	12	32.8583
26	2010109K11Rik	RIKEN cDNA 2010109K11 gene	12	32.9655
27	4932429P19Rik	RIKEN cDNA 4932429P19 gene	12	33.1135
28	Gm256	gene model 256, (NCBI)	12	33.1711
29	Pbef1	pre-B-cell colony-enhancing factor 1	12	33.5053
30	Gdap10	ganglioside-induced differentiation-associated-protein 10	12	33.509
31	4933406C10Rik	RIKEN cDNA 4933406C10 gene	12	33.6098
32	Sypl	synaptophysin-like protein	12	33.6388
33	1110049B09Rik	RIKEN cDNA 1110049B09 gene	12	33.7187
34	F730043M19Rik	RIKEN cDNA F730043M19 gene	12	33.7966
35	Atxn7l1	ataxin 7-like 1	12	33.8326
36	4933422E07Rik	RIKEN cDNA 4933422E07 gene	12	34.0145
37	4930556N08Rik	RIKEN cDNA 4930556N08 gene	12	34.0431
38	4930504H06Rik	RIKEN cDNA 4930504H06 gene	12	34.0797
39	Twistnb	TWIST neighbor	12	34.1145
40	Ferd3l	Fer3-like (Drosophila)	12	34.6133
41	Twist1	twist gene homolog 1 (Drosophila)	12	34.6425
42	Hdac9	histone deacetylase 9	12	35.0564
43	4921508M14Rik	RIKEN cDNA 4921508M14 gene	12	35.5584
44	Prps1l1	phosphoribosyl pyrophosphate synthetase 1-like 1	12	35.6694
45	Snx13	sorting nexin 13	12	35.7319
