# Supplementary material for: Novel Candidate Genes Associated with Hippocampal Oscillations
Source: PLoS One. 2011 Oct 31;6(10):e26586. doi: 10.1371/journal.pone.0026586 (PMC3204991; doi:10.1371/journal.pone.0026586)
Supplement: Table S24 — The locations of the 19 QTLs. (XLS) [file pone.0026586.s043.xls]

## Sheet: Sheet1
trait	QTLs
amplitude 1-45 Hz (ACSF)	Chr4 40.937-49.610
	Chr4 53.915-65.605
	Chr5 16.516-22.717
correlation (ACSF)	Chr4 38.926-44.246
	Chr4 58.377-62.347
	Chr14 42.819-59.824
amplitude 1-45 Hz (CCH)	Chr1 156.053-160.478
	Chr1 109.358-128.626
	Chr2 57.639-60.486
	Chr2 65.6704-72.240
	Chr5 3.143-12.371
peak amplitude	Chr2 19.000-25.727
	Chr2 132.641-135.954
	Chr5 3.143-20.086
correlation (CCH)	Chr2 76.832-80.436
	Chr2 133.463-135.918
	Chr5 4.468-12.371
peak frequency	Chr17 72.196-76.447
	Chr12 30.140-35.762
